# Supplementary material for: The circadian cryptochrome, CRY1, is a pro-tumorigenic factor that rhythmically modulates DNA repair
Source: Nat Commun. 2021 Jan 15;12:401. doi: 10.1038/s41467-020-20513-5 (PMC7810852; doi:10.1038/s41467-020-20513-5)
Supplement: Supplementary file 4 — Source data [file 41467_2020_20513_MOESM4_ESM.zip]

Archive with 2 entries (2 files):
- Source Data.xlsx
- Full unedited gels.pptx
