# Supplementary material for: The circadian cryptochrome, CRY1, is a pro-tumorigenic factor that rhythmically modulates DNA repair
Source: Nat Commun. 2021 Jan 15;12:401. doi: 10.1038/s41467-020-20513-5 (PMC7810852; doi:10.1038/s41467-020-20513-5)
Supplement: Supplementary file 4 — Source data [file 41467_2020_20513_MOESM4_ESM.zip › Source Data.xlsx]

## Sheet: Figure 1B
Figure 1B
CRY1 mRNA expression over 18S
		CRY1	18S	CRY1/18S
	Veh	2.48848	2.92315	0.851301
		3.44196	4.92629	0.698691
		1.50868	1.40681	1.07241
	Androgen-stimulated	3.86674	3.29207	1.17456
		3.62415	2.99868	1.20858
		3.25107	3.00719	1.0811

## Sheet: Figure 3C
Figure 3C
Cell Cycle Analysis
C4-2 Cells
		C4-2 shCON			C4-2 shCRY1
	G1	43.89	47.11	44.97	17.52	17.88	17.93
	S phase	27.41	26.87	29.94	12.2	9.72	10.27
	G2/M	24.81	22.73	22.14	65.94	69.5	68.79
22Rv1 Cells		22Rv1 shCON			22Rv1 shCRY1
	G1	33.71	36.24	34.56	45.94	48.21	44.42
	S phase	25.87	25.16	25.19	18.17	16.39	17.03
	G2/M	13.11	13.57	13.55	16.47	17.06	16.15

## Sheet: Figure 3D
Figure 3D
Cell Cycle Analysis
C4-2 Cells
		Veh			KL001
	G1	44.84	48.03	46.56	40.08	45.41	45.83
	S phase	28.3	21.83	25.79	23.02	23.26	23.77
	G2/M	23.31	26.29	24.67	25.9	26.44	25.25
22Rv1 Cells		Veh			KL001
	G1	44.08	35.32	41.94	45.3	44.16	40.3
	S phase	39.27	46.16	39.78	35.61	38.01	40.22
	G2/M	10.64	8.4	10.68	12.53	10.09	11.81

## Sheet: Figure 3E
Figure 3E
mRNA analysis
C4-2 cells		IR					DOX
		p21	18S	p21/18S			p21	18S	p21/18S
	shCON	0.0539789	0.562707	0.0959272		shCON	0.0503649	0.44402	0.113429
		0.00736604	0.306644	0.0240215			0.0189277	0.956983	0.0197786
		0.0535932	0.403745	0.13274			0.0535264	0.292672	0.182889
		0.253139	1.0109	0.250409		shCRY1	0.0390096	0.250683	0.155613
	shCRY1	0.0485175	0.968769	0.0500816			0.0485414	0.572884	0.0847316
		0.067292	0.894495	0.0752291			0.100047	0.906907	0.110316
		0.0648971	1.07958	0.0601134		shCON+DOX	3.03479	1.16899	2.59607
		0.0636857	1.01846	0.0625313			0.508657	0.0919806	5.53005
	shCON+IR	2.75625	0.93866	2.93637			2.01754	0.475253	4.24519
		2.67655	1.01073	2.64814		shCRY1+DOX	0.907582	0.527893	1.71925
		2.05076	0.856119	2.39542			1.01084	1.03278	0.978756
		3.43617	0.962669	3.56942			0.92945	1.02342	0.908184
	shCRY1+IR	0.333683	0.476956	0.69961
		0.345183	0.504932	0.683623
		0.342689	0.519944	0.659089
		0.49422	0.516662	0.956563
22Rv1 Cells		IR					DOX
		p21	18S	p21/18S			p21	18S	p21/18S
	shCON	0.143413	0.387314	0.370275		shCON	0.0870175	2.13091	0.0408358
		0.145062	0.292625	0.495728			0.0135295	0.290393	0.0465902
		0.241991	0.984446	0.245815			0.177749	3.17432	0.0559961
	shCRY1	0.98953	2.81018	0.352123		shCRY1	0.0510588	1.51186	0.0337722
		0.431765	1.47652	0.29242			0.0862598	2.62311	0.0328845
		0.693338	2.07558	0.334046			0.0733472	1.65856	0.0442235
	shCON+IR	2.15018	1.1498	1.87005		shCON+DOX	0.415538	0.497101	0.835923
		2.56068	1.70476	1.50208			0.733461	0.451901	1.62306
		0.844092	0.791733	1.06613			0.945167	1.01555	0.930698
	shCRY1+IR	0.657171	2.28144	0.288051		shCRY1+DOX	0.255424	1.87036	0.136564
		0.782417	1.79723	0.435347			0.190421	0.569466	0.334386
		1.05908	2.07087	0.51142			0.0114658	0.778474	0.0147286

## Sheet: Figure 3F
Figure 3F
mRNA analysis
C4-2 cells
		p21	18S	p21/18S
	Veh	5.39499	4.7138	1.14451
		5.80397	7.05712	0.822428
		5.1309	6.02522	0.85157
	KL001	8.323	5.97512	1.39294
		5.62596	3.0469	1.84645
		6.58463	2.96561	2.22033
22Rv1cells
		p21	18S	p21/18S
	Veh	0.470084	0.483828	0.971593
		1.09292	1.19691	0.913117
		0.875623	1.28322	0.682362
	KL001	1.47968	1.09725	1.34854
		1.9045	1.19807	1.58964
		1.1817	0.936841	1.26137

## Sheet: Figure 3G
Figure 3G
Cell growth - pico green assay
C4-2 cells		C4-2 shCON + IR				C4-2 shCRY1 + IR
	Day 0	80	110	85	86	79	73	90	78
	Day 3	114	162	157	164	150	150	131	128
	Day 6	486	527	566	541	340	327	301	379
22Rv1 cells		22Rv1 shCON + IR				22Rv1 shCRY1 + IR
	Day 0	143	139	109	139	112	105	127	118
	Day 3	254	212	243	274	202	272	230	213
	Day 6	273	316	356	308	208	176	235	264
	Day 9	384	392	386	359	274	282	227	244

## Sheet: Figure 4A-E
Figure 4
Image J Analysis of the WB for CRY1 protein expression relative to loading control of Vinculin
		C4-2 Cells							22Rv1 Cells
Figure 4A			Cry1	Vinculin	Cry1/Vinculin	Fold Change				Cry1	Vinculin	Cry1/Vinculin	Fold Change
	IR	0 Gy	2.289	24.404	0.0937961	1		IR	0 Gy	13.311	15.526	0.857336	1
		2 Gy	2.547	20.93	0.121691	1.2974			2 Gy	14.799	10.315	1.43471	1.67345
		5 Gy	8.317	18.23	0.456226	4.86402			5 Gy	29.809	10.424	2.85965	3.33551
		10 Gy	10.109	24.426	0.413862	4.41236			10 Gy	39.901	13.336	2.99198	3.48985
Figure 4B			Cry1	Vinculin	Cry1/Vinculin	Fold Change				Cry1	Vinculin	Cry1/Vinculin	Fold Change
	5 Gy IR	Veh	19.75	47.281	0.417715	1		5 Gy IR	Veh	10.145	57.425	0.176665	1
		2 hours	22.206	38.659	0.574407	1.37512			2 hours	19.076	55.998	0.340655	1.92825
		4 hours	43.889	33.144	1.32419	3.17008			4 hours	21.091	52.856	0.399028	2.25867
		8 hours	32.871	42.914	0.765974	1.83372			8 hours	34.858	53.238	0.654758	3.70621
Figure 4C			Cry1	Vinculin	Cry1/Vinculin	Fold Change				Cry1	Vinculin	Cry1/Vinculin	Fold Change
	1nM Dox	0 hr	8.516	17.034	0.499941	1		1nM Dox	0 hr	11.061	8.769	1.26138	1
		24 hrs	12.09	20.083	0.602002	1.20414			24 hrs	3.276	4.122	0.79476	0.630074
		28 hrs	18.295	16.338	1.11978	2.23983			28 hrs	22.936	10.774	2.12883	1.6877
		32 hrs	13.367	15.312	0.872975	1.74616			32 hrs	27.821	12.067	2.30554	1.8278
Figure 4D			Cry1	Vinculin	Cry1/Vinculin	Fold Change				Cry1	Vinculin	Cry1/Vinculin	Fold Change
	KL001	0 hr	8.444	29.516	0.286082	1		KL001	0 hr	19.736	23.701	0.832707	1
		1 hr	11.922	50.89	0.23427	0.818891			1 hr	20.03	18.332	1.09262	1.31214
		3 hrs	21.013	58.742	0.357717	1.2504			6 hrs	22.738	17.948	1.26688	1.5214
		6 hrs	26.648	40.721	0.654404	2.28747			24 hrs	24.433	18.549	1.31721	1.58184

## Sheet: Figure 5B
Figure 5 B
mRNA analysis
C4-2 cells
		TEX15	18S	TEX15/18S		POLD4	18S	POLD4/18S		BRCA1	18S	BRCA1/18S		BRCA2	18S	BRCA2/18S		Rad51	18S	Rad51/18S		XRCC3	18S	XRCC3/18S		RAD54B	18S	Rad54B/18S
	shCON	0.605377	8.15926	0.074195		28.3457	8.15926	3.47406		20.9949	22.0909	0.950387		78.1839	22.0909	3.53919		0.768098	0.96012	0.800002		6.1998	2.2272	2.78368		6.82285	22.0909	0.308853
		2.03683	8.15655	0.249717		24.7437	8.15655	3.0336		23.5995	8.87589	2.65883		38.6976	8.87589	4.35986		0.0482073	0.0239192	2.01543		13.3971	1.23534	10.8449		6.03717	8.87589	0.680176
		1.4436	6.192	0.23314		29.1406	6.192	4.70616		9.20249	4.04866	2.27297		23.977	4.04866	5.92222		0.0926178	0.0577384	1.60409		1.37847	0.411191	3.35239		2.67734	4.04866	0.661292
	shCRY1	0.0244193	2.87643	0.00848946		16.9405	2.87643	5.88942		9.9338	9.03319	1.0997		25.8137	9.03319	2.85765		0.0907328	0.441212	0.205644		1.08969	0.855547	1.27368		11.7004	9.03319	1.29526
		0.375857	5.73448	0.0655434		37.5487	5.73448	6.54787		12.1024	18.6682	0.64829		32.8422	18.6682	1.75926		0.16386	0.401742	0.407873		0.789678	2.04222	0.386677		15.1599	18.6682	0.812073
		0.722941	7.45961	0.0969141		33.4164	7.45961	4.47964		3.96319	10.1564	0.390216		23.9617	10.1564	2.35927		0.356883	0.978476	0.364734		0.616636	0.909838	0.677743		9.89129	10.1564	0.973899
22Rv1 cells		TEX15	18S	TEX15/18S		POLD4	18S	POLD4/18S		BRCA1	18S	BRCA1/18S		BRCA2	18S	BRCA2/18S		Rad51	18S	Rad51/18S		XRCC3	18S	XRCC3/18S		RAD54B	18S	Rad54B/18S
	shCON	274.57	5.42359	50.6252		3.24159	5.42359	0.597683		34.2296	5.42359	6.31125		32.911	5.42359	6.06813		0.876116	0.810923	1.08039		2.10326	0.810923	2.59366		18.3809	5.42359	3.38907
		257.671	6.27979	41.0317		6.73083	6.27979	1.07182		38.1371	6.27979	6.07299		33.4978	6.27979	5.33423		1.3195	1.07393	1.22866		2.68691	1.07393	2.50194		19.0542	6.27979	3.03421
		405.517	6.03793	67.1617		6.0867	6.03793	1.00808		31.3784	6.03793	5.19688		32.4807	6.03793	5.37945		0.524768	0.592367	0.885882		1.61228	0.592367	2.72176		19.6325	6.03793	3.25154
	shCRY1	165.015	7.85186	21.016		54.9395	7.85186	6.997		15.4347	7.85186	1.96574		18.8512	7.85186	2.40085		1.04065	1.46314	0.71124		2.39857	1.46314	1.63933		42.8516	7.85186	5.45751
		291.349	11.5886	25.141		56.6954	11.5886	4.89235		12.9087	11.5886	1.11392		17.4299	11.5886	1.50406		0.728641	1.20053	0.606933		2.88434	1.20053	2.40256		41.2783	11.5886	3.56198
		206.245	8.45187	24.4023		48.0953	8.45187	5.69049		9.90432	8.45187	1.17185		17.2869	8.45187	2.04534		1.05559	1.2887	0.819118		2.06183	1.2887	1.59994		39.4484	8.45187	4.66742

## Sheet: Figure 5C
Figure 5C
Flow - % GFP positivity
Well	Sample ID	Date	R1.Percent Percent for R1 (%)	R2.Percent Percent for R2 (%)	R3.Percent Percent for R3 (%)				Sample	% GFP Positive
A01	Veh - 1	11.10.2017	13.16	0	0.02				Control	0.04
A02	Veh - 2	11.10.2017	11.94	0	0.06				GFP	33.08
A03	Veh - 3	11.10.2017	11.43	0	0.04				siCON	1.01
A04	GFP - 1	11.10.2017	10.74	0.01	27.89				siCRY1	0.29
A05	GFP - 2	11.10.2017	10.36	0.01	29.67				ATMi	0.22
A06	GFP - 3	11.10.2017	10.63	0.01	41.69
A07	siCON - 1	11.10.2017	9.91	0	0.87
A08	siCON - 2	11.10.2017	10.92	0	0.8
A09	siCON - 3	11.10.2017	11.07	0	1.37
A10	siCry1 - 1	11.10.2017	6.39	0.03	0.26
A11	siCry1 - 2	11.10.2017	7.73	0.04	0.32
A12	siCry1 - 3	11.10.2017	5.72	0.03	0.29
B01	ATMi - 1	11.10.2017	11.22	0	0.12
B02	ATMi - 2	11.10.2017	9.46	0.01	0.15
B03	ATMi - 3	11.10.2017	12.61	0	0.4
Well	Sample ID	Date	R1.Percent Percent for R1 (%)	R2.Percent Percent for R2 (%)	R3.Percent Percent for R3 (%)				Sample	% GFP Positive
A01	Veh - 1	11.10.2017	2.69	7.72	0.88				Veh	1.12667
A02	Veh - 2	11.10.2017	2.44	6.31	0.87				KL001	1.47667
A03	Veh - 3	11.10.2017	5.32	6.41	1.63				ATMi	0.223333
A04	KL001 - 1	11.10.2017	6.44	6.54	1.64				GFP	33.0833
A05	KL001 - 2	11.10.2017	5.64	5.44	1.35
A06	KL001 - 3	11.10.2017	6.01	5.58	1.44
A10	ATMi - 1	11.10.2017	11.22	0	0.12
A11	ATMi - 2	11.10.2017	9.46	0.01	0.15
A12	ATMi - 3	11.10.2017	12.61	0	0.4
B01	GFP - 1	11.10.2017	10.74	0.01	27.89
B02	GFP - 2	11.10.2017	10.36	0.01	29.67
B03	GFP - 3	11.10.2017	10.63	0.01	41.69

## Sheet: Figure 6A
Figure 6A
mRNA analysis
C4-2 cells		IR										KL001										DOX
		ATM	18S	ATM/18S			CHK2	18S	CHK2/18S			ATM	18S	ATM/18S			CHK2	18S	CHK2/18S			ATM	18S	ATM/18S		CHK2	18S	CHK2/18S
	shCON	1.01079e+06	15.223	66399		shCON	7.16062	15.223	0.470381		Veh	0.895912	4.7138	0.190061		Veh	1.17942	4.7138	0.250206		shCON	0.297492	0.387314	0.768091		0.393256	0.387314	1.01534
		5.19569	7.26126	0.715535			17.706	7.26126	2.43842			1.07875	7.05712	0.15286			1.41025	7.05712	0.199833			0.883871	1.29263	0.68378		0.505814	1.29263	0.391308
		0.454762	12.8066	0.0355099			17.706	12.8066	1.38256			1.18943	6.02522	0.197408			1.43743	6.02522	0.238569			0.710214	0.984446	0.721435		0.317144	0.984446	0.322155
	shCRY1	1.06985	9.61642	0.111252		shCRY1	2.03212	9.61642	0.211318		KL001	1.31234	3.97512	0.330139		KL001	1.29546	3.97512	0.325892		shCRY1	0.977519	2.81018	0.347849		0.628375	2.81018	0.223607
		0.706581	16.5937	0.0425814			0.566566	16.5937	0.0341436			1.4246	3.0469	0.467557			1.45965	3.0469	0.47906			0.897292	1.47652	0.607706		0.61429	1.47652	0.416038
		2.18693	4.80509	0.455127			2.03212	4.80509	0.42291			1.08076	2.96561	0.36443			1.07459	2.96561	0.362352			2.26371	2.07558	1.09064		2.00843	2.07558	0.967651
	shCON+IR	4.28856e+06	31.1675	137597		shCON+IR	4829.21	31.1675	154.944												shCON+DOX	1.32936	1.1498	1.15617		0.758721	1.1498	0.659874
		4.28856e+06	12.464	344075			4829.21	12.464	387.452													1.16205	0.704755	1.64888		0.589465	0.704755	0.836411
		4.28856e+06	19.9381	215093			4829.21	19.9381	242.209													1.40214	0.791733	1.77097		0.919556	0.791733	1.16145
	shCRY1+IR	3.69108	6.45096	0.572176		shCRY1+IR	17.5857	6.45096	2.72606												shCRY1+DOX	1.4158	2.28144	0.620572		0.995674	2.28144	0.436424
		0.847668	4.09172	0.207166			1.345	4.09172	0.328712													1.19639	1.79723	0.665689		1.02908	1.79723	0.572593
		7791.21	31.9559	243.811			1.345	31.9559	0.0420891													1.99535	2.07087	0.963531		0.791562	2.07087	0.382237
22Rv1 Cells		IR										KL001									DOX
		ATM	18S	ATM/18S			CHK2	18S	CHK2/18S			ATM	18S	ATM/18S			CHK2	18S	CHK2/18S			ATM	18S	ATM/18S		CHK2	18S	CHK2/18S
	shCON	0.143413	0.387314	0.370275		shCON	0.0870175	2.13091	0.0408358		Veh	0.192613	0.327599	0.587954		Veh	0.0158394	0.0327599	0.4835		shCON	0.297492	0.387314	0.768091		0.393256	0.387314	1.01534
		0.145062	0.292625	0.495728			0.0135295	0.290393	0.0465902			0.546669	1.09313	0.500096			0.603591442	1.09313	0.552169			0.883871	1.29263	0.68378		0.505814	1.29263	0.391308
		0.241991	0.984446	0.245815			0.177749	3.17432	0.0559961			0.37656	1.06017	0.35519			0.449878	1.06017	0.424347			0.710214	0.984446	0.721435		0.317144	0.984446	0.322155
	shCRY1	0.98953	2.81018	0.352123		shCRY1	0.0510588	1.51186	0.0337722		KL001	5.76148	8.45572	0.681371		KL001	12.3003	8.45572	1.45467		shCRY1	0.977519	2.81018	0.347849		0.628375	2.81018	0.223607
		0.431765	1.47652	0.29242			0.0862598	2.62311	0.0328845			4.01906	3.57723	1.12351			5.97145	3.57723	1.6693			0.897292	1.47652	0.607706		0.61429	1.47652	0.416038
		0.693338	2.07558	0.334046			0.0733472	1.65856	0.0442235			0.999352	0.874718	1.14249			5.35284	2.84197	1.8835			2.26371	2.07558	1.09064		2.00843	2.07558	0.967651
	shCON+IR	2.15018	1.1498	1.87005		shCON+IR	0.415538	0.497101	0.835923												shCON+DOX	1.05827	1.1498	0.920396		1.02406	1.1498	0.890641
		2.56068	1.70476	1.50208			0.733461	0.451901	1.62306													1.0597	0.704755	1.50364		1.51083	0.704755	2.14376
		0.844092	0.791733	1.06613			0.945167	1.01555	0.930698													0.916204	0.791733	1.15721		1.00949	0.791733	1.27504
	shCRY1+IR	0.657171	2.28144	0.288051		shCRY1+IR	0.255424	1.87036	0.136564												shCRY1+DOX	0.681346	2.28144	0.298648		0.618702	2.28144	0.271189
		0.782417	1.79723	0.435347			0.190421	0.569466	0.334386													0.502864	1.79723	0.2798		0.463089	1.79723	0.257669
		1.05908	2.07087	0.51142			0.0114658	0.778474	0.0147286													0.842799	2.07087	0.406979		0.726214	2.07087	0.350681

[truncated: 11 more sheets: Figure 6C, Figure 6D, Figure 7A, Figure 7B, Supp Figure 3D, Supp Figure 5C, Supp Figure 6D, Supp Figure 6E, Supp Figure 7B, Supp Figure 7C, Supp Fig 7F]
